# Supplementary material for: Immobilized IgG-containing immune complexes require platelets to recruit neutrophils during inflammation
Source: J Clin Invest. 2025 Dec 2;136(3):e195987. doi: 10.1172/JCI195987 (PMC12867151; doi:10.1172/JCI195987)
Supplement: Supporting data values [file jci-136-195987-s196.xlsx]

## Sheet: Figure 1
1B
IgG (monomeric)							IC (Immune complexes)
0.5 dyn/cm2	28972.67	25450	6149	26398.33		47151.67	37232.67	22390	53240.67
1dyn/cm2	4674.33	4267.67	7777.33	1709.33		8547	18387	22422	7403.67
2dyn/cm2	375	290	15.67	177.67	55	5475.33	1048	2089	4505.67	3049
3dyn/cm2	7	1	41.67	4		36	396.33	130	117
1C
Isotype	Anti-FcyRIIA
6501	518
4503	330
3230	445
2807	223
1D
IgG (monomeric)					IC (Immune complexes)				IC + PLT
0.5 dyn/cm2	1	2	0.8	3	4.38	7	5.6	6	8.9	15	12	18
1dyn/cm2	0.2	0.6	0.2	0.8	0.55	1	2	4	6	12	9	10
2dyn/cm2	0	0.01	0.015	0.2	0.00042	0.1	0.5	2	1.2	7.01	4.99	7
3dyn/cm2	0	0	0	0.015	0	0.1	0.2	0.2	0.2	0.2	0.1	0.5
1E
PLT	IC
88.36	11.64
96.05	3.95
96.94	3.06
56.72	43.28
84.72	15.28
90.22	9.78
84.87	15.13
85.54	14.46

## Sheet: Figure 2
2B
ISO	anti-FcyRI	anti-FcyRIIA	anti-FcyRIIIB
100	62.808524	3.99685287	4.46105429
100		3.64264303	39.3850379
100	72.4100459	22.5051316	7.56093853
100		1.91007854	16.2596595
		11.9632514
		21.7453963
100		2.73109244
100	89	4.65933785	89.1456583
100		50.4795632	37.0573949
100			59.7412818
2C
ISO	anti-GP1ba	anti-PSGL-1	anti-CD11b	anti-P-Sel
100	131.935484	3.08418568	74.0755311	6.4516129
100	34.3808663	1.87373983	36.9968018	23.4686783
100	132.468454	0.52196828	6.7957229	19.3381645
100	150.628027	2.61259358		93.5024752
100	78.8296385			13.3070301
100	72.1216974			21.9573611
100				95.2559822
100	113.770053		75.2737459
100	120.433338	85.0110942	47.3092164
100	68.3881757		58.3148886
2D (histogram P-sel+)
Before	After
23.4	82.43243243
19.1	84.74576271
22.9	75.6097561
22.2
2D (histogram PS+)
Before	After
4.78	87.23404255
3.28	82.9787234
2.78	90.75630252
3.48	90.14084507
2E
Fibrinogen	IC
2970	8230
6690	3280
5650	2200
3190	4000
9018	2705
5263	989.5
2F
Fibrinogen+PLT	IC+PLT
0.722	18.497
1.088	14.218
0.59	7
0.849	9
2G
Iso	anti-P-Sel	anti-PSGL-1
100	0	6.94935218
100	3.732504	0
100	10.79258	0
100	0	0
2H
Iso	PS anti-CD36
100	84.0519353
100	93.7352803
100	88.1291603
100	76.8065429

## Sheet: Figure 3
3A
Healthy	RA
9094	17862
9590	25402
6540	10642
10582
3B
Healthy	RA
56.7	47.3
65	51.2
54	41.3
3C
ISO	anti-FcyRI	anti-FcyRIIA	anti-FcyRIIIB
100	88.59649123	59.42870233	25.0548222
100	14.20215373	9.252669224	1.992882762
100	130.3235678	22.9920295	2.176579099
100	67.93027117	7.612863787	10.84997763
100	35.54388768	8.936257372	6.180333364
100		0.368013282	10.54233536
100		13.71989499	28.83232508
3D
ISO	anti-GP1ba	anti-CD11b	anti-P-Sel	anti-PSGL-1	PS and anti-CD36
100	67.84337318	78.52546201	83.77406071	1.099310616	114.137679
100	50.1270972	19.64412807	11.50991375	13.95017811	71.2283593
100	65.94114061	16.18638877	10.66830169	8.583690707
100	166.430235	66.73489075		1.785588256	89.094009
100	106.0305548	73.84867641	16.01841494	2.995569649
100	112.423907	92.50138351	6.059767571	1.577199779
100	157.7673782	92.72914051	28.80949663	1.597991097
3E
RA-IC	RA-IC + PLT		Mean IC+PLT = 5.05	1.2
0.01	18.5866667		from Fig 1D	7
0.14333333	17.7833333			5
0.02333333	8.61333333			7
	14.6366667
0.32666667	7.14333333
3F
ISO	PSGL-1	FcyRIIA
100	10.1582734	10.5611511
100	23.6528418	9.93343574
100	14.3591061	5.89519651
100	11.1992534	9.05272982

## Sheet: Figure 4
4A
IC+FcyRIIANull	IC+FcyRIIATGN
151.6	4249.8
155.7	5827.7
8.5	3401.4
67.5	3901.4
4B
IC+ FcyRIIANull PLT	IC+ FcyRIIATGN PLT
0.03133333	1.37466667
0.061	2.63
0.0521455	1.33333333
	3.484
4C
FcyRIIATGN	FcyRIIANull	FcRg-/-	FcRn-/-	FcyRIIB-/-
2.953	6.671	2.385	3.19633333
3.096		7.582	4.113
2.175	3.219	3.179	4.17233333
4.437	2.669	5.437	5.598	4.78
				6.4075
6.563	3.407	2.519		6.7425
2.9175				2.624
0.4275				0.605
4D
No depletion	PLT depletion
187.5	10.5
112.5	15.75
94.5	5.25
4E
Isotype	anti-GP1b	anti-CD11b	anti-P-Sel	anti-PSGL-1	anti-FcyRIII	PS and anti-CD36
100	109.7202	78.420608	49.89934	8.4555651	109.641	90.35897436
100	92.25532	68.203498	0.960615	5.8597502	78.1803	81.36249715
100	146.9675	111.35563	0	12.789281	119.682	86.2090993
100	101.8359	95.781893	0	13.269231	58.85466	71.99096099
100	122.9167	104.8906	7.047872	8.643617		90.6968032
4F
IC+FcyRIIATGN PLT	IC+FcyRIIATGN;αIIbβ3-/- PLT	IC+FcyRIIATGN;TPH1-/- PLT	IC+FcyRIIATGN PLT+COX-1 inh
7.721	8.478	7.813	6.208
6.563	6.587	7.972	4.944
6.456	4.496	5.208
7.277		4.844	5.456
6.605

## Sheet: Figure 5
5B
Mean size vessels IgG+	in text
9.353	Mean diameter = 12.04
10.45
17.312
6.89
13.024
7.099
9.761
23.601
9.859
6.126
9.102
11.96
10.567
19.396
21.945
9.74
5.967
13.37
18.954
6.237
5C (FcyRIIA Null_anti-PSGL1_prophylaxis)
Day	FcγRIIANull Isotype									FcγRIIANull anti-PSGL1
0	0	0	0	0	0	0	0	0	0	0	0	0	0	0	0	0	0	0	0
1	10.16	-7.62	2.54	-2.54	-12.7	0	5.08	2.54	2.54	7.62	7.62	0	-2.54	-2.54	15.24	5.08	0	-2.54	-10.16
2	10.16	-5.08	7.62	-2.54	0	10.16	7.62	10.16	0	12.7	10.16	17.78	7.62	-2.54	5.08	12.7	5.08	0	-2.54
3	7.62	10.16	25.4	5.08	2.54	22.86	15.24	7.62	12.7	20.32	20.32	27.94	12.7	22.86	5.08	25.4	5.08	27.94	17.78
4	22.86	30.48	35.56	22.86	7.62	35.56	30.48	22.86	10.16	38.1	27.94	43.18	30.48	38.1	20.32	25.4	7.62	27.94	25.4
5	33.02	35.56	78.74	15.24	0	45.72	35.56	12.7	27.94	38.1	40.64	43.18	25.4	25.4	15.24	25.4	45.72	27.94	33.02
6	58.42	55.88	99.06	17.78	10.16	55.88	45.72	15.24	20.32	40.64	38.1	48.26	20.32	20.32	17.78	33.02	10.16	43.18	25.4
7	71.12	73.66	119.38	7.62	7.62	58.42	60.96	10.16	12.7	50.8	40.64	58.42	12.7	30.48	20.32	40.64	7.62	27.94	22.86
5C (FcyRIIA TGN_anti-PSGL1_prophylaxis)
Day	FcγRIIATGN Isotype										FcγRIIATGN anti-PSGL1
0	0	0	0	0	0	0	0	0	0	0	0	0	0	0	0	0	0	0	0	0
1	7.62	5.08	2.54	5.08	5.08	17.78	12.7	22.86	10.16	22.86	12.7	0	-2.54	-5.08	-2.54	2.54	-2.54	0	-12.7	5.08
2	33.02	40.64	12.7	33.02	25.4	15.24	22.86	33.02	17.78	27.94	15.24	2.54	10.16	0	-2.54	5.08	0	7.62	-12.7	5.08
3	50.8	50.8	22.86	25.4	35.56	33.02	48.26	63.5	27.94	38.1	27.94	0	7.62	-2.54	15.24	20.32	22.86	15.24	15.24	5.08
4	71.12	78.74	71.12	45.72	68.58	55.88	60.96	88.9	81.28	58.42	35.56	33.02	15.24	15.24	17.78	38.1	38.1	43.18	22.86	10.16
5	104.14	91.44	96.52	78.74	76.2	66.04	93.98	106.68	93.98	78.74	45.72	20.32	22.86	17.78	27.94	27.94	33.02	38.1	27.94	15.24
6	101.6	109.22	132.08	99.06	91.44	83.82	93.98	121.92	109.22	111.76	58.42	25.4	45.72	2.54	40.64	15.24	45.72	43.18	30.48	12.7
7	119.38	127	154.94	109.22	88.9	106.68	114.3	137.16	132.08	134.62	63.5	10.16	25.4	2.54	17.78	10.16	27.94	10.16	22.86	20.32
5C (FcyRIIA TGN_anti-PSGL1_Therapy)
Day				FcyRIIATGN Isotype Treatment							FcyRIIATGN anti-PSGL-1 Treatment
0	0	0	0	0	0	0	0	0	0	0	0	0	0	0	0
1	17.78	10.16	0	0	2.54	7.62	38.1	12.7	2.54	5.08	5.08	15.24	2.54	7.62	5.08
2	35.56	12.7	2.54	0	7.62	10.16	66.04	50.8	33.02	25.4	38.1	30.48	7.62	38.1	5.08
3	71.12	60.96	7.62	12.7	12.7	10.16	99.06	45.72	55.88	60.96	66.04	50.8	5.08	55.88	5.08
4	81.28	88.9	10.16	35.56	38.1	27.94	104.14	66.04	43.18	45.72	58.42	38.1	10.16	63.5	5.08
5	99.06	88.9	30.48	58.42	38.1	43.18	111.76	81.28	22.86	30.48	53.34	33.02	7.62	43.18	5.08
6	104.14	106.68	35.56	68.58	63.5	71.12	99.06	93.98	22.86	25.4	40.64	25.4	2.54	40.64	0
7	111.76	99.06	43.18	76.2	78.74	78.74			17.78	17.78	35.56	20.32			7.62
5C (FcyRIIA TGN_anti-CD11b_prophylaxis)
Day				FcyRIIATGN Isotype												FcyRIIATGN anti-CD11b
0	0	0	0	0	0	0	0	0	0	0	0	0	0	0	0	0	0	0	0	0	0	0	0	0
1	7.62	2.54	7.62	58.42	20.32	17.78	5.08	-2.54	20.32	10.16	17.78	5.08	5.08	7.62	2.54	-2.54	5.08	-5.08	0	15.24	7.62	0	-2.54	-2.54
2	12.7	7.62	15.24	76.2	20.32	53.34	5.08	7.62	22.86	7.62	25.4	27.94	0	20.32	7.62	10.16	7.62	0	5.08	5.08	10.16	-2.54	0	2.54
3	33.02	35.56	30.48	109.22	48.26	73.66	22.86	17.78	30.48	33.02	40.64	58.42	22.86	22.86	15.24	45.72	20.32	15.24	7.62	27.94	40.64	2.54	12.7	7.62
4	45.72	53.34	48.26	144.78	71.12	109.22	43.18	48.26	50.8	30.48	73.66	55.88	43.18	40.64	7.62	73.66	22.86	53.34	7.62	48.26	48.26	15.24	15.24	35.56
5	71.12	50.8	58.42	157.48	104.14	134.62	50.8	66.04	71.12	58.42	81.28	76.2	76.2	63.5	7.62	83.82	22.86	71.12	7.62	76.2	68.58	2.54	17.78	45.72
6	111.76	81.28	60.96	172.72	106.68	162.56	106.68	93.98	81.28	55.88	96.52	88.9	96.52	50.8	5.08	104.14	48.26	93.98	17.78	73.66	83.82	12.7	10.16	86.36
7	119.38	101.6					101.6	91.44	73.66	68.58	93.98	104.14	91.44	38.1	5.08	109.22	58.42	93.98	17.78	91.44	99.06	-5.08	5.08	101.6
5D
Iso FcyRIIANull	anti-PSGL-1 FcyRIIANull	Iso FcyRIIATGN	anti-PSGL1 FcyRIIATGN
3	1	4	1
2	1	5	2
2	1	4	2
	2	4	1
		3
5F
Day	CHIMERA Endothelium P-Sel-/- + Iso																			CHIMERA Endothelium P-Sel-/- + anti-PSGL1
0	0	0	0	0	0	0	0	0	0	0	0	0	0	0	0	0	0	0	0	0	0	0	0	0	0	0	0	0	0	0
1	30.48	10.16	5.08	5.08	5.08	0	15.24	30.48	7.62	7.62	27.94	20.32	17.78	-2.54	12.7	2.54	0	5.08	5.08	5.08	10.16	-2.54	7.62	-5.08	0	0	2.54	12.7	12.7	10.16
2	50.8	35.56	27.94	25.4	38.1	20.32	5.08	66.04	12.7	15.24	45.72	45.72	33.02	-2.54	40.64	15.24	5.08	2.54	2.54	7.62	7.62	-2.54	5.08	-5.08	5.08	-2.54	2.54	5.08	10.16	12.7
3	71.12	45.72	30.48	45.72	50.8	43.18	12.7	93.98	7.62	15.24	66.04	63.5	58.42	-2.54	60.96	50.8	5.08	7.62	5.08	5.08	5.08	-2.54	5.08	-10.16	10.16	-2.54	10.16	5.08	12.7	12.7
4	86.36	73.66	53.34	60.96	81.28	60.96	17.78	114.3	30.48	25.4	93.98	86.36	81.28	-5.08	96.52	81.28	7.62	2.54	0	-2.54	10.16	-2.54	2.54	0	7.62	-5.08	15.24	2.54	25.4	12.7
5	109.22	81.28	66.04	48.26	111.76	91.44	12.7	99.06	60.96	48.26	121.92	104.14	116.84	-2.54	129.54	121.92	10.16	7.62	10.16	5.08	10.16	2.54	7.62	-2.54	20.32	7.62	15.24	10.16	12.7	12.7
6	104.14	86.36	53.34	68.58	124.46	109.22	22.86	127	73.66	71.12	106.68	119.38	144.78	-2.54	134.62	132.08	7.62	5.08	7.62	5.08	10.16	-2.54	5.08	0	25.4	10.16	12.7	12.7	17.78	12.7

## Sheet: Figure 6
6B
Healthy	RA
2.368	0.566
0.629	0.48
1.136	1.07
0.972	4.32
0.777	1.742
2.63	2.135
1.37466667
6C
Iso	P-Sel	anti-PSGL-1
100	0	0
100	0	0
100	7.87760417	12.3697917
100	2.20788886	19.4244604
100	2.92397661	12.1971596
100	9.79310345	14.3448276
6D-Free circulating
KBxN Isotype	KBxN anti-PSGL-1		Mean PBS
30			49.5
28.5			9
27			6
	67.5		33
	82.5		12
	27		42
15
0
15
	31.5
	30
	13.5
4.5
4.5
0
	3
	28.5
	25.5
	12
	31.5
	132
6D-Rolling
KBxN Isotype	KBxN anti-PSGL-1		Mean PBS
42			22.5
33			51
138			0
	19.5		39
	7.5		6
	4.5		40.5
30
73.5
58.5
	7.5
	1.5
	4.5
97.5
21
22.5
	0
	1.5
	0
	0
	3
	3
6D-Adherent
KBxN Isotype	KBxN anti-PSGL-1		Mean PBS
7.5			0
3			0
18			1.5
	0		3
	4.5		0
	4.5		6
15
3
34.5
	4.5
	1.5
	7.5
10.5
6
33
	3
	0
	6
	0
	0
	3
6D-PLT/Neutro
KBxN Isotype	KBxN anti-PSGL-1		Mean PBS
195			0
150			0
270			0
	4.5		3
	3		9
	33		30
70.5
144
114
	19.5
	0
	12
259.5
79.5
121.5
	0
	0
	9
	1.5
	12
	57
6E
Isotype	anti-PSGL-1
1437.825106	94.87355645
2051.23172	68.70154088
2311.316125	127.5885759
1764.9753	70.33729185
6F
Isotype CHIMERA Endo P-Sel-/-	anti-PSGL-1 CHIMERA Endo P-Sel-/-		Mean Endo P-sel+/+ Isotype
2640	140		24040
1860	300		12360
5880	100		2960
1220	80		160
2040	60		19160
2760	0
19160	100
6G FcyRIIA TGN_anti-PSGL1 in prophylaxis and therapy
Isotype prophylaxis	anti-PSGL-1 prophylaxis	Isotype therapeutic	anti-PSGL-1 therapeutic		Mean healthy
47	9.9	43.5	5.5		6.7
89.6	9.1	20.6	5.2		7.3
43	6.6	55.9	8		5.2
77.4	9.4	49.4	5.3		10.8
					6.1
6G FcyRIIA TGN_anti-CD11b in Prophylaxis					5.3
Isotype prophylaxis	anti-CD11b prophylaxis				2.5
65.3	26				2.1
19.8	58				9.2
66.2	13.9				3.1
54.3	29.4				4.6
63.5	17.9
65.7	36.7
6H
Isotype CHIMERA Endo P-Sel-/-	anti-PSGL-1 CHIMERA Endo P-Sel-/-		Mean Endo P-sel+/+ Isotype from 6F, left panel
85.9	6		47
48.5	4		89.6
48.1	8.2		43
62.1	13.4		77.4
86.2	9.5
10.2	7.6
81.6	13.5
84.5

## Sheet: Mean in text
Neutrophil yield
		Neutrophils (x10e6 /mL of blood)
	#1 no depletion	0.1404
	#2 no depletion	0.2664
	#3 no depletion	0.1224
	#4 no depletion	0.2124
	#5 no depletion	0.216
	#1 PLT depleted	0.5445
	#2 PLT depleted	0.4626
	#3 PLT depleted	1.0008
	#4 PLT depleted	0.3105
	#5 PLT depleted	0.333

## Sheet: Supplementary 1
S1A
5 min	10 min	15 min	30 min
378	1245	1335	2951.5
307	372	1422	1400
652	485	2176	3206
	764.375	977.82	803.71
	1112.01	1183.555	1303.25
S1B
time (min)	Neutrophils				Platelets + Neutrophils
0	0	0	0	0	0.074	0.154	0	0
1	0	0.02	0.027	0.05	0.176	0.12	0.658	1.6
3	0	0.054	0.186	0.06	0.968	0.193	4.435	3.604
5	0	0.096	0.369	0.155	1.932	2.216	6.023	6.342
10	0	0.063	0.743	0.512	5.751	6.785	8.136	9.028
15	0	0.09	2.317	0.454	6.841	8.791	14.049	10.778
S1C
Neutro		Neutro+RBC
IC	IC+PLT	IC	IC+PLT
0	0.30666667		5.94
0	2.86666667	0	4.90666667
0	8.51666667	0.01666667	44.1866667
0	4.59666667	0	11.3766667
0		0.01333333	2.31333333

## Sheet: Supplementary 2
S2A
ISO	anti-GP1b	anti-P-Sel
100	126.652736	92.0782675
100	126.520052	98.3455882
100	86.7141931	86.5197667
S2B
vehicle	PS
100	112.92876
100	98.9400585
100	100.541619
100	105.429293

## Sheet: Supplementary 3
ISO	FcyRI	FcyRIIA	FcyRIIIB	CD11b	PSGL-1
100			92.3901941	63.7931034	22.9826353
100	86.5679265	12.0426829
100	45.8715596	2.52293578	40.1376147	47.706422	23.6238532
100	33.7349398	2.61044177	19.0763052	51.8072289	30.5220884

[truncated: 11 more sheets: Supplementary 4, Supplementary 5, Supplementary 6, Supplementary 7, Supplementary 8, Supplementary 9, Supplementary 10, Supplementary 12, Supplementary 13, Supplementary 14, Supplementary 15]
